# Supplementary material for: Synthesis of a Tetrahedral Metal–Organic Supramolecular Cage with Dendritic Carbazole Arms
Source: Int J Mol Sci. 2022 Dec 8;23(24):15580. doi: 10.3390/ijms232415580 (PMC9779595; doi:10.3390/ijms232415580)
Supplement: Supplementary file 1 [file ijms-23-15580-s001.zip]

Archive with 1 entries (1 files):
- ijms-2040761-supplementary.pdf
